# Supplementary material for: Quantitative Analyses of Schizophrenia-Associated Metabolites in Serum: Serum D-Lactate Levels Are Negatively Correlated with Gamma-Glutamylcysteine in Medicated Schizophrenia Patients
Source: PLoS One. 2014 Jul 8;9(7):e101652. doi: 10.1371/journal.pone.0101652 (PMC4086900; doi:10.1371/journal.pone.0101652)
Supplement: Table S1 — Serum levels of amino acids (including D-serine) in controls and patients with schizophrenia. (XLS) [file pone.0101652.s005.xls]

## Sheet: p < 0.05
		Table S1.	Serum levels of amino acids (including D-serine) in controls and patients with schizophrenia.
		Amino acid					Controls (n = 27)				Schizophrenia patients (n = 25)			p value*
		Histidine (μmol/L)				70.5212	±	2.33237		67.9902	±	1.98314
		Asparagine (μmol/L)				46.5376	±	1.92115		43.8402	±	2.16407
		Glutamine (μmol/L)				535.135	±	12.9452		534.687	±	13.9055
		L-Serine (μmol/L)				138.559	±	5.96151		138.054	±	7.97152
		D-Serine (μmol/L)				1.88	±	0.07		1.57	±	0.07		0.00163
		Arginine (μmol/L)				86.9327	±	4.44673		87.3262	±	4.73206
		Aspartate (μmol/L)				4.67923	±	1.4559		13.2787	±	4.6166
		Glycine (μmol/L)				244.53	±	8.96261		279.993	±	12.264
		Glutamate (μmol/L)				35.4695	±	3.20332		71.2855	±	12.2562		0.0145
		Threonine (μmol/L)				126.147	±	7.44156		110.765	±	10.3114		0.0286
		Alanine (μmol/L)				419.765	±	18.3436		435.729	±	14.8976
		Proline (μmol/L)				194.788	±	11.8335		212.99	±	25.3868
		Valine (μmol/L)				218.474	±	6.04492		225.749	±	5.65817
		Lysine (μmol/L)				149.347	±	6.76465		135.256	±	5.05171
		Isoleucine (μmol/L)				64.2931	±	4.43023		63.8755	±	3.81213
		Leucine (μmol/L)				136.264	±	6.58016		124.9	±	6.62108
		Phenylalanine (μmol/L)				62.312	±	2.63623		68.756	±	4.60186
		Tyrosine (μmol/L)				65.1074	±	2.55258		57.2368	±	3.32528		0.0469
		Only p-values below 0.05 are included in this table.
		* Non-parametric Mann-Whitney U-test
