# Supplementary material for: Quantitative Analyses of Schizophrenia-Associated Metabolites in Serum: Serum D-Lactate Levels Are Negatively Correlated with Gamma-Glutamylcysteine in Medicated Schizophrenia Patients
Source: PLoS One. 2014 Jul 8;9(7):e101652. doi: 10.1371/journal.pone.0101652 (PMC4086900; doi:10.1371/journal.pone.0101652)
Supplement: Table S2 — Serum levels of glucose, D-lactate, L-lactate, and 3-hydroxybutyrate (3-HB) in controls and patients with schizophrenia. (XLS) [file pone.0101652.s006.xls]

## Sheet: p < 0.05
		Table S2.	Serum levels of glucose, D-lactate, L-lactate, and 3-hydroxybutyrate (3-HB) in controls and patients with schizophrenia.
		Compound					Controls (n = 27)				Schizophrenia patients (n = 25)					p value*
		Glucose (mg/dL)				79.3549	±	1.96137		86.58	±	2.84685
		D-Lactate (μmol/L)				7.26074	±	0.481025		13.0816	±	1.42385				2.4263e-05
		L-Lactate (mmol/L)				0.990869	±	0.046547		1.39703	±	0.166616
		3-Hydroxybutyrate (μmol/L)				46.523	±	10.1413		17.5871	±	3.83682				0.00437792
		Only p values below 0.05 (i.e. significant) are included in this table.
		* Non-parametric Mann-Whitney U-test
