# Supplementary material for: Quantitative Analyses of Schizophrenia-Associated Metabolites in Serum: Serum D-Lactate Levels Are Negatively Correlated with Gamma-Glutamylcysteine in Medicated Schizophrenia Patients
Source: PLoS One. 2014 Jul 8;9(7):e101652. doi: 10.1371/journal.pone.0101652 (PMC4086900; doi:10.1371/journal.pone.0101652)
Supplement: Table S3 — Serum levels of thiol compounds in controls and patients with schizophrenia. (XLS) [file pone.0101652.s007.xls]

## Sheet: p < 0.05
		Table S3.	Serum levels of thiol compounds in controls and patients with schizophrenia.
		Thiol compound					Controls (n = 27)				Schizophrenia patients (n = 25)					p value*
		γ-Glutamylcysteine (μmol/L)				3.05296	±	0.107769		2.0668	±	0.119692				1.74634e-06
		Glutathione (μmol/L)				3.67185	±	0.240962		3.0276	±	0.14913				0.0343653
		Cysteine (μmol/L)				220.875	±	4.90317		224.831	±	6.1574
		Cysteinylglycine (μmol/L)				22.4177	±	1.29528		23.0804	±	1.19142
		Only p values below 0.05 (i.e. significant) are included in this table.
		* Non-parametric Mann-Whitney U-test
