# Supplementary material for: Quantitative Analyses of Schizophrenia-Associated Metabolites in Serum: Serum D-Lactate Levels Are Negatively Correlated with Gamma-Glutamylcysteine in Medicated Schizophrenia Patients
Source: PLoS One. 2014 Jul 8;9(7):e101652. doi: 10.1371/journal.pone.0101652 (PMC4086900; doi:10.1371/journal.pone.0101652)
Supplement: Table S4 — Serum levels of unsaturated fatty acids in controls and patients with schizophrenia. (XLS) [file pone.0101652.s008.xls]

## Sheet: p < 0.05
		Table S4.	Serum levels of unsaturated fatty acids in controls and patients with schizophrenia.
		Unsaturated fatty acid				Controls (n = 27)				Schizophrenia patients (n = 25)					p value*
		Linoleic acid (μmol/L)			264.014	±	17.0181		159.17	±	11.9631				1.60965e-05
		Arachidonic acid (μmol/L)			55.4322	±	4.48121		38.546	±	2.17857				0.00148496
		α-Linolenic acid (μmol/L)			9.13	±	1.23		7.14	±	0.774
		Palmitoleic acid (μmol/L)			21.4	±	3.53		14.9	±	2.07
		Oleic acid (μmol/L)			224	±	25.5		157	±	18.3
		Only p values below 0.05 (i.e. significant) are included in this table.
		* Non-parametric Mann-Whitney U-test
