# Supplementary material for: Quantitative Analyses of Schizophrenia-Associated Metabolites in Serum: Serum D-Lactate Levels Are Negatively Correlated with Gamma-Glutamylcysteine in Medicated Schizophrenia Patients
Source: PLoS One. 2014 Jul 8;9(7):e101652. doi: 10.1371/journal.pone.0101652 (PMC4086900; doi:10.1371/journal.pone.0101652)
Supplement: Table S6 — Serum levels of metabolites (µmol/L) in smoking and non-smoking schizophrenia patients. (XLS) [file pone.0101652.s010.xls]

## Sheet: p < 0.05
		Table S6.	Serum levels of metabolites (μmol/L) in smoking and non-smoking shizophrenia patients.
		Compound								Levels in serum							p value*
								Non-smoking (n = 15)				Smoking (n = 10)
		γ-Glutamylcysteine					1.84	±	0.13		2.4	±	0.19				0.035
		Linoleic acid					157	±	18.3		162	±	12.9
		D-Lactate					15	±	2.24		10.3	±	0.59
		L-Tryptophan					104	±	4.78		96.2	±	8.74
		Arachidonic acid					39.4	±	3.37		37.3	±	2.2
		L-Kynurenine					2.21	±	0.18		2.56	±	0.3
		D-Serine					1.64	±	0.1		1.48	±	0.08
		Glutamate					76	±	18.9		64.3	±	12.7
		3-Hydroxybutyrate					21.1	±	5.8		12.7	±	4.2
		Glutathione					2.97	±	0.19		3.11	±	0.24
		5-Hydroxytryptamine					0.53	±	0.11		0.72	±	0.18
		Threonine					114	±	16.5		106	±	8.32
		Tyrosine					57.2	±	4.58		57.3	±	4.98
		Only p values below 0.05 (i.e. significant) are included in this table.
		* Non-parametric Mann-Whitney U-test
